# Supplementary material for: Benzo[A]Pyrene Biodegradation by Multiple and Individual Mesophilic Bacteria under Axenic Conditions and in Soil Samples
Source: Int J Environ Res Public Health. 2023 Jan 19;20(3):1855. doi: 10.3390/ijerph20031855 (PMC9914810; doi:10.3390/ijerph20031855)
Supplement: Supplementary file 1 [file ijerph-20-01855-s001.zip]

Archive with 2 entries (2 files):
- Figure S1_.pptx
- Figure S2 Metabolite identification.pdf
